# Supplementary material for: Tocilizumab Outcomes in Critically Ill COVID-19 Patients Admitted to the ICU and the Role of Non-Tocilizumab COVID-19-Specific Medical Therapeutics
Source: J Clin Med. 2023 Mar 16;12(6):2301. doi: 10.3390/jcm12062301 (PMC10053430; doi:10.3390/jcm12062301)
Supplement: Supplementary file 1 [file jcm-12-02301-s001.zip]

Archive with 1 entries (1 files):
- jcm-2214177-supplementary.pdf
